# Supplementary material for: Device-Associated Infections in COVID-19 Patients: Frequency of Resistant Bacteria, Predictors and Mortality in Medellín, Colombia
Source: Microorganisms. 2024 Mar 22;12(4):640. doi: 10.3390/microorganisms12040640 (PMC11051839; doi:10.3390/microorganisms12040640)
Supplement: Supplementary file 1 [file microorganisms-12-00640-s001.zip]

Archive with 1 entries (1 files):
- microorganisms-2872210-supplementary.pdf
